# Supplementary material for: Diffusion-Weighted MRI for Predicting Pathologic Complete Response in Neoadjuvant Immunotherapy
Source: Cancers (Basel). 2022 Sep 13;14(18):4436. doi: 10.3390/cancers14184436 (PMC9497087; doi:10.3390/cancers14184436)
Supplement: Supplementary file 1 [file cancers-14-04436-s001.zip]

Archive with 1 entries (1 files):
- cancers-1882378-supplementary.pdf
